# Supplementary material for: A phylogenetic study of dengue virus in urban Vietnam shows long-term persistence of endemic strains
Source: Virus Evol. 2023 Feb 16;9(1):vead012. doi: 10.1093/ve/vead012 (PMC10013730; doi:10.1093/ve/vead012)
Supplement: vead012_Supp [file vead012_supp.zip]

Archive with 4 entries (4 files):
- supfig1.tiff
- Supplementary Table 1.docx
- Supplementary Table 2.docx
- Supplementary Table 3.docx
